# Supplementary material for: Use of a Slow-Release Phenylalanine-Free Microtablet Protein Substitute in Children and Adolescents with Phenylketonuria: An Observational Pilot Study
Source: Nutrients. 2026 Jul 21;18(14):2375. doi: 10.3390/nu18142375 (PMC13416016; doi:10.3390/nu18142375)
Supplement: Supplementary file 1 [file nutrients-18-02375-s001.zip]

Archive with 1 entries (1 files):
- nutrients-4397686-supplementary.pdf
